# Supplementary material for: The potential of PARP as a therapeutic target across pediatric solid malignancies
Source: BMC Cancer. 2023 Apr 5;23:310. doi: 10.1186/s12885-022-10319-7 (PMC10077757; doi:10.1186/s12885-022-10319-7)
Supplement: Supplementary file 1 — Additional file 1: Supplementary Table 1. Summary of cell lines, medium and supplements used in this study. Supplementary Table 2. Compounds and associated targets included in the hight-throughput drug library. [file 12885_2022_10319_MOESM1_ESM.xlsx]

## Sheet: Table_1
Supplementary Table 1| Summary of cell lines, medium and supplements used in this study
Tumor Type	Cell Line	Medium	Supplements
ES	ew7	rpmi	FBS, PS, hepes
	sim(ew24)	rpmi	FBS, PS, hepes
	rd-es	rpmi	FBS, PS, hepes
	a-673	dmem	FBS, PS, glu, neaa
	poe	rpmi	FBS, PS, hepes
	sta-et-1	rpmi	FBS, PS, hepes
MB	daoy	mem	FBS, PS, glu, neaa
	d283-med	dmem	FBS, PS, glu, neaa
	d341-med	mem	FBS, PS, glu, neaa
	uw228.2	dmem	FBS, PS, glu, neaa
	med-meb-8a	dmem	FBS, PS, glu, neaa
NB	imr32	dmem	FBS, PS, glu, neaa
	sj-nb-6	dmem	FBS, PS, glu, neaa
	sk-n-be	dmem	FBS, PS, glu, neaa
	sj-nb-8	dmem	FBS, PS, glu, neaa
	ngp	dmem	FBS, PS, glu, neaa
	sk-n-as	dmem	FBS, PS, glu, neaa
	sh-sy5y	dmem	FBS, PS, glu, neaa
OS	u-2os	dmem	FBS, PS, glu, neaa
	saos-2	dmem	FBS, PS, glu, neaa
	ior-os-9	rpmi	FBS, PS, hepes
	mg-63	rpmi	FBS, PS, hepes
	hos	dmem	FBS, PS, glu, neaa
	ior-os-14	rpmi	FBS, PS, hepes
	ior-os-18	rpmi	FBS, PS, hepes
RMS	rms-1	dmem	FBS, PS, glu, neaa
	rh-30	dmem	FBS, PS, glu, neaa
	rd	dmem	FBS, PS, glu, neaa
	rms-ym	rpmi	FBS, PS, hepes
	rh18	rpmi	FBS, PS, hepes
	rh41	rpmi	FBS, PS, hepes
RPMI: RPMI 1640, Thermo Fisher Scientific, #61870
DMEM: Dulbecco’s Modified Eagle Medium, Thermo Fisher Scientific, #41965
MEM: Minimum Essential Medium, Thermo Fisher Scientific, #21090
FBS: 10% (v/v) fetal bovine serum
PS: 100 U/mL penicillin and 100 mg/mL streptomycin
Hepes: 25mM HEPES
glu: 2 mM L-glutamine
neaa: 1% (v/v) non-essential amino acids

## Sheet: Table_2
Supplementary Table 2| compounds and associated targets included in the hight-throughput drug library
Drug	Synonyms	Category	Target
3-AP	Triapine; 3-aminopyridine-2-carboxaldehyde thiosemicarbazone	Targeted	RRM2
4-Hydroperoxy cyclophosphamide	NA	Cytotoxic	DNA
6-Mercaptopurine	Mercaptopurine; 6-MP; Purinethol	Cytotoxic	HPRT1
6-Thioguanine	6-TG; 2-amino-6-mercaptopurine; 2-amino-6-purinethiol; Thiosix; Lanvis; Tioguanine; Thioguanine	Cytotoxic	HPRT1
Abemaciclib	LY2835219	Targeted	CDK4; CDK6
Aclarubicin	NA	Cytotoxic	TOP1; TOP2
Actinomycin D	Dactinomycin	Cytotoxic	RNA polymerase
Adavosertib	MK-1775; Adavosertib	Targeted	WEE1
Afatinib	BIBW2992; Tovok; Gilotrif	Targeted	EGFR; ERBB2 (HER2, CD340); ERBB4 (HER4)
Alectinib	Alecensa; RG7853; AF802; CH5424802; CH 5424802; RO5424802	Targeted	ALK (CD246); EML4-ALK
Alisertib	MLN8237	Targeted	AURKA
AMG 337	AMG-337	Targeted	MET
AMG-176	NA	Targeted	MCL1
Apatinib	YN968D1; YN 968D1; YN-968D1	Targeted	VEGFR2 (KDR)
AT-406	AT406; SM-406; ARRY-334543	Targeted	cIAP1; cIAP2; XIAP
AT7519	AT-7519	Targeted	CDK1; CDK2
Axitinib	AG 013736	Targeted	VEGFR1 (FLT1); VEGFR2 (KDR); VEGFR3 (FLT4)
AZD4547	NA	Targeted	FGFR1; FGFR2; FGFR3; FGFR4
AZD5582	NA	Targeted	cIAP1; cIAP2; XIAP
AZD5991	AZD-5991	Targeted	MCL1
AZD8055	AZD-8055	Targeted	MTOR
Belinostat	PXD101; PX105684; Beleodaq	Targeted	HDAC1; HDAC2; HDAC3; HDAC4; HDAC5; HDAC6; HDAC7; HDAC8; HDAC9; HDAC10; HDAC11
Berzosertib	VE822; VE 822; VX970; VX-970; VX 970	Targeted	ATR
BI 894999	NA	Targeted	BRD4
Binimetinib	MEK162; ARRY-162; ARRY-438162	Targeted	MAP2K (MEK)
Birabresib	OTX 015; OTX015; MK-8628; MK 8628; MK8628; Birabresib	Targeted	BRD2; BRD3; BRD4
Birinapant	TL32711	Targeted	cIAP1; XIAP
Bortezomib	PS-341; PS341; PS 341; LDP-341; MLM341; Velcade	Targeted	PSMB5
Bosutinib	SKI-606; Bosulif	Targeted	ABL1 | SRC
Brigatinib	AP-26113; Alunbrig; Briganix	Targeted	EML4-ALK
Buparlisib	BKM120; NVP-BKM120	Targeted	PI3Kα; PI3Kβ; PI3Kδ
Busulfan	Myleran; Busulphan; Sulphabutin; Myelosan; Leucosulfan; Busulfex	Cytotoxic	DNA
Cabozantinib	XL184; XL-184; BMS-907351; Cometriq	Targeted	AXL | MET | VEGFR2 (KDR)
Camptothecin	(S)-(+)-Camptothecin; CPT; 7-Ethyl-10-Hydroxy-Camptothecin; SN-38, Irinotecan; Camptothecin-11; Camptosar	Cytotoxic	TOP1
Capmatinib	INCB28060; INC280; NVP-INC280	Targeted	MET
Carboplatin	NSC 241240	Cytotoxic	DNA
Carfilzomib	PR-171	Targeted	PSMB5
Cediranib	AZD2171; NSC-732208; Recentin	Targeted	VEGFR1 (FLT1); VEGFR2 (KDR); VEGFR3 (FLT4)
Ceralasertib	Ceralasertib	Targeted	ATR
Ceritinib	LDK378	Targeted	EML4-ALK
Cisplatin-AQ	cis-Diammineplatinum(II) dichloride, Platinol, CIS-DDP	Cytotoxic	DNA
Cobimetinib	RG7421; GDC-0973; XL518	Targeted	MAP2K (MEK)
CPI-203	CPI203; CPI-203; CPI 203; TEN010; TEN 010; TEN010; JQ-2; JQ 2; JQ2; RG-6146; RG 6146	Targeted	BRD4
CPI-455	CPI455; CPI 455	Targeted	pan-KDM5
Crenigacestat	LY-3039478; LY 3039478	Targeted	PSEN1/PSENEN/NCSTN/APH1A | NOTCH1
Crenolanib	NA	Targeted	FLT3 (CD135); PDGFR
Crizotinib	PF-02341066; PF02341066; PF 02341066; Xalkori	Targeted	EML4-ALK | MET | ROS1
CYC065	Fadraciclib	Targeted	CDK2; CDK9
Cytarabine	Cytosine-D-arabinofuranoside; cytosine arabinoside; Ara-C; ara-cytidine, arabinosyl cytosine, U-19920	Cytotoxic	DNA polymerase
Dabrafenib	GSK2118436	Targeted	BRAF
Dacarbazine	Imidazole carboxamide; DTIC	Cytotoxic	DNA
Dasatinib	BMS-354825	Targeted	BCR-AB | SRC; FYN; LCK; YES1 | EPHA2 | PDGFRB; KIT (CD117)
Daunorubicin	Daunomycin hydrochloride	Cytotoxic	TOP2
Decitabine	Deoxycytidine; Dacogen	Cytotoxic	DNMT
Defactinib	VS-6063; VS6063; VS 6063; PF04554878; PF-04554878; PF 04554878	Targeted	PTK2B
Dexamethasone	DHAP	Cytotoxic	NR3C1 (GR)
Dimethyl doxorubicin	NA	Cytotoxic	TOP2
Docetaxel	NA	Cytotoxic	TUBB
Dovitinib	TKI-258; TKI 258; CHIR-258; GFKI-258; Growth factor kinase inhibitor 258	Targeted	FGFR3 | PDGFRB; KIT (CD117); FLT3 (CD135) | VEGFR1 (FLT1); VEGFR2 (KDR); VEGFR3 (FLT4)
Doxorubicin	Adriamycin; adriacin; adriblastina; adriblastin	Cytotoxic	TOP2
EHT 1864	EHT1864; EHT-1864	Targeted	Rac1; Rac1b; Rac2; Rac3
Enasidenib	AG-221; Idhifa	Targeted	IDH2
Ensartinib	X-396; X 396; X396	Targeted	ALK (CD246)
Entinostat	MS-275; SNDX-275	Targeted	HDAC1; HDAC2; HDAC3; HDAC4; HDAC5; HDAC6; HDAC7; HDAC8; HDAC9; HDAC10; HDAC11
Entospletinib	GS-9973; GS9973; GS 9973	Targeted	SYK
Entrectinib	RXDX-101	Targeted	ALK (CD246) | ROS1 | NTRK1 (TRKA); NTRK2 (TRKB); NTRK3 (TRKC)
Epidaza	Chidamide; CS055; HBI-800	Targeted	HDAC1; HDAC2; HDAC3; HDAC10
Eprenetapopt	PRIMA-1MET; APR-246	Targeted	TP53 | TXNRD1
Erdafitinib	JNJ-42756493	Targeted	FGFR2; FGFR3
Erlotinib	CP-358774; CP358774; OSI-774; NSC 718781; RG-1415; Ro-508231; R-1415; Tarceva	Targeted	EGFR
Etoposide	VP-16, VP-16213; etopophos; vepesid; eposin	Cytotoxic	TOP2
Everolimus	RAD001	Targeted	MTOR
Fenretinide	NA	Cytotoxic	NR1B (RAR)
Fimepinostat	Fimepinostat	Targeted	HDAC1; HDAC2; HDAC3; HDAC4; HDAC5; HDAC6; HDAC7; HDAC8; HDAC9; HDAC10 | PIK3C3 (VPS34)
Futibatinib	NA	Targeted	FGFR2
FX1	NA	Targeted	BCL6
Galunisertib	LY2157299	Targeted	TGFBR1
Ganetespib	STA-9090	Targeted	HSP90
Gemcitabine	Gemzar; LY-188011	Cytotoxic	RRM1
Glasdegib	PF-04449913	Targeted	SMO
GSK J4	NA	Targeted	KDM6A; KDM6B
GSK1070916	GSK-1070916; GSK-1070916A	Targeted	AURKB; AURKC
GSK2636771	NA	Targeted	PIK3β
GSK269962A	GSK 269962A; GSK-269962A; GSK269962; GSK 269962; GSK-269962	Targeted	ROCK1; ROCK2
GSK461364	GSK461364A; GSK 461364; GSK-461364	Targeted	PLK1
I-BRD9	NA	Targeted	BRD9
Ibrutinib	CRA-032765; IMBRUVICA; Imbruvica; ImBurvica; JNJ-54179060; PCI-32765	Targeted	BTK
Icotinib	BPI-2009H; Conmana	Targeted	EGFR
Idasanutlin	RG7388	Targeted	MDM2
Idelalisib	CAL-101; GS-1101	Targeted	PI3Kδ
Imatinib	STI571; STI-571; ST1571 mesylate; CGP-57148B; Gleevec	Targeted	BCR-ABL | FIP1L1-PDGFRA; KIT (CD117)
Ipatasertib	GDC-0068; RG7440	Targeted	AKT (PKB)
Iphosphamide	NA	Cytotoxic	DNA
IPI549	IPI-549; IPI 549	Targeted	PIK3γ
Isotretinoin	13-cis-Retinoic acid	Cytotoxic	NR1B (RAR)
Ixazomib	MLN2238	Targeted	PSMB5
JQ-1 carboxylic acid	NA	Targeted	BRD4
Karonudib	TH1579	Targeted	MTH1
KU-55933	KU55933; KU 55933	Targeted	ATM
KU-60019	KU60019; KU 60019	Targeted	ATM
Lapatinib	Tyverb; GW-572016, GSK572016; Tykerb	Targeted	EGFR; ERBB2 (HER2, CD340)
Larotrectinib	LOXO-101; ARRY-470	Targeted	NTRK1 (TRKA); NTRK2 (TRKB); NTRK3 (TRKC)
Lenvatinib	E7080	Targeted	FGFR1; FGFR2; FGFR3; FGFR4 | RET | VEGFR1 (FLT1); VEGFR2 (KDR); VEGFR3 (FLT4)
LGK974	LGK 974; LGK-974; WNT 974	Targeted	PORCN
Linsitinib	ASP-7487; OSI-906; OSI-906AA	Targeted	IGF1R (CD221)
LMK-235	LMK 235; LMK235	Targeted	HDAC4; HDAC5
Lorlatinib	PF-06463922	Targeted	ALK (CD246); EML4-ALK | ROS1
LTURM34	LTURM 34; LTURM-34	Targeted	DNA-PK
Masitinib	AB1010; AB-1010; AB 1010; Masivet	Targeted	KIT (CD117)
Melphalan	NA	Cytotoxic	DNA
Merestinib	LY2801653; LY-2801653	Targeted	AXL | MET; RON | MKNK
Metformin	Metformine	Targeted	AMPK (PRKAA)
Methotrexate	Abitrexate, Amethopterin, Rheumatrex, Trexall, Folex	Cytotoxic	DHFR
Midostaurin	CGP41231; PKC412; CGP 41251	Targeted	PDGFR; KIT (CD117); FLT3 (CD135) | VEGFR2 (KDR) | PRKCA; PRKCB; PRKCG
Milademetan	DS-3032b; DS-3032	Targeted	MDM2
Miransertib	ARQ 092; ARQ-092: ARQ092	Targeted	AKT (PKB)
Mitoxantrone	Mitozantrone dihydrochloride	Cytotoxic	TOP2
MK-2206	MK 2206 dihydrochloride; MK2206 dihydrochloride	Targeted	AKT (PKB)
MM102	HMTase Inhibitor IX; MM-102	Targeted	MLL1
Molibresib	I-BET-762; GSK525762; GSK525762A	Targeted	BRD4
Momelotinib	CYT387	Targeted	JAK1; JAK2
MTIC	NSC 407347; 3-methyl-(triazen-1-yl)imidazole-4-carboxamide	Cytotoxic	DNA
Mubritinib	TAK165; TAK-165; TAK 165	Targeted	ERBB2 (HER2, CD340)
MX69	MX 69; MX-69	Targeted	MDM2/XIAP
Navitoclax	ABT-263; ABT263; ABT 263	Targeted	BCL2L
Nedisertib	Nedisertib; M 3814; M3814; MSC-2490484A; MSC 2490484A; MSC2490484A	Targeted	DNA-PK
Neratinib	HKI-272; HKI272; HKI 272; Nerlynx	Targeted	EGFR; ERBB2 (HER2, CD340); ERBB4 (HER4)
Nilotinib	AMN-107; AMN 107; Tasigna	Targeted	BCR-ABL | PDGFR; KIT (CD117)
Niraparib	MK-4827; MK 4827; MK4827; Zejula	Targeted	PARP1; PARP2
Olaparib	AZD2281; Ku-0059436; lynparza	Targeted	PARP1; PARP2
Osimertinib	AZD-9291; Tagrisso	Targeted	EGFR
Oxaliplatin	NA	Cytotoxic	DNA
Paclitaxel	Taxol; NSC 125973; BMS-181339-01; Onxol; Paxene; Praxel; Abraxane	Cytotoxic	TUBB
Palbociclib	PD0332991; PD-0332991; PF-00080665-73	Targeted	CDK4; CDK6
Pamiparib	BeiGene-290; BGB-290; BGB-290-BeiGene; PARPi - BeiGene	Targeted	PARP1; PARP2; PARP3
Panobinostat	LBH589	Targeted	HDAC1; HDAC2; HDAC3; HDAC4; HDAC5; HDAC6; HDAC7; HDAC8; HDAC9; HDAC10; HDAC11
Pazopanib	GW-786034; GW786034; Votrient	Targeted	PDGFR; KIT (CD117) | VEGFR1 (FLT1); VEGFR2 (KDR); VEGFR3 (FLT4)
PCI-34051	NA	Targeted	HDAC8
PD-0325901	PD0325901, PD 0325901	Targeted	MAP2K (MEK)
Perifosine	KRX-0401; NSC 639966; D21266	Targeted	AKT (PKB); PRKCA | ERK
Pevonedistat	Pevonedistat; MLN4924; MLN-4924	Targeted	NAE1
PF-06651600	NA	Targeted	JAK3
Pictilisib	GDC-0941; GDC0941; RG-7621	Targeted	PI3Kα; PI3Kβ; PI3Kδ
Pinometostat	EPZ-5676; EPZ5676; EPZ 5676	Targeted	DOT1L
Ponatinib	AP24534, AP-24534, KIN001-192, Iclusig	Targeted	BCR-ABL
Prednisolone	NA	Cytotoxic	NR3C1 (GR)
Prexasertib	LY2606368	Targeted	CHEK1
Quizartinib	AC220; AC 220; AC-220; Asp-2689	Targeted	FLT3 (CD135)
Ravoxertinib	RG7842; RG-7842; RG 7842; GDC0994; GDC-0994; GDC 0994	Targeted	ERK
Regorafenib	BAY 73-4506	Targeted	FGFR1 | PDGFRB; KIT (CD117) | RET | TEK (TIE2, CD202) | VEGFR1 (FLT1); VEGFR2 (KDR); VEGFR3 (FLT4) | BRAF; RAF1
Ribociclib	LEE011; LEE-011; LEE 011	Targeted	CDK4; CDK6
Romidepsin	Istodax; FK 228; FR 901228; NSC 630176; NSC 630176D; depsipeptide; RMD	Targeted	HDAC1; HDAC2; HDAC3; HDAC4; HDAC5; HDAC6; HDAC7; HDAC8; HDAC9; HDAC10; HDAC11
Rucaparib	AG-014699; AG-14699; CO-338; PF-01367338; PF-1367338; Rubraca; Rucaparib phosphate	Targeted	PARP1; PARP2; PARP3
Ruxolitinib	INCB018424; INCB-18424; Jakafi	Targeted	JAK1; JAK2
S63845	S-63845; S 63845	Targeted	MCL1
Samotolisib	LY-3023414; LY 3023414; samotolisib; LY3023414	Targeted	MTOR | PI3Kα; PI3Kβ; PI3Kδ
Sapitinib	AZD8931	Targeted	EGFR; ERBB2 (HER2, CD340); ERBB3 (HER3)
SAR405	SAR-405; SAR 405	Targeted	PIK3C3 (VPS34)
Saracatinib	AZD0530; AZD-0530; AZ-10353926	Targeted	ABL1 | SRC
Savolitinib	Volitinib; HMPL-504; AZD-6094; AZD6094	Targeted	MET
Selinexor	KPT-330	Targeted	XPO1
Selumetinib	AZD6244; AZD-6244; ARRY-886	Targeted	MAP2K (MEK)
Sepantronium bromide	Sepantronium bromide; YM-155; YM 155; YM155	Targeted	BIRC5
SHP099	SHP 099; SHP-099	Targeted	SHP2
Siremadlin	Siremadlin; NVP-HDM201	Targeted	MDM2
Sirolimus	Rapamycin; AY 22989; AY-22989; SILA 9268A; WY-090217; Torisel; Rapamune	Targeted	MTOR
Sitravatinib	MGCD516; MG516	Targeted	AXL | EPHA1; EPHA2; EPHB1; EPHB2; EPHB4 | MET | PDGFR | VEGFR1 (FLT1); VEGFR2 (KDR); VEGFR3 (FLT4)
SN-38	(S)-(+)-Camptothecin; CPT; 7-Ethyl-10-Hydroxy-Camptothecin; Camptothecin, Irinotecan; Camptothecin-11; Camptosar	Cytotoxic	TOP1
Sonidegib	Erismodegib; LDE225; NVP-LDE225	Targeted	SMO
Sorafenib	BAY 43-9006; Nexavar; 284461-73-0	Targeted	PDGFRB; KIT (CD117); FLT3 (CD135) | RET | VEGFR2 (KDR); VEGFR3 (FLT4) | BRAF; RAF1
Sunitinib	SU 11248; SU-11248; Sutent	Targeted	CSF1 | PDGFR; KIT (CD117); FLT3 (CD135) | RET | VEGFR1 (FLT1); VEGFR2 (KDR); VEGFR3 (FLT4)
Talazoparib	BMN 673; BMN-673; LT-673	Targeted	PARP1; PARP2
Tanespimycin	17-AAG; CP127374,NSC-330507, KOS 953; BMS-722782	Targeted	HSP90
Taselisib	RG7604; GDC 0032; GDC-0032	Targeted	PI3Kα; PI3Kβ; PI3Kδ
Tazemetostat	EPZ-6438; EPZ6438; EPZ 6438; E-7438; 1403254-99-8; UNII-Q40W93WPE1	Targeted	EZH2
Temozolomide	NA	Cytotoxic	DNA
Temsirolimus	CCI-779; Torisel	Targeted	MTOR
ThioTEPA	Thio-TEPA; thioplex; tiofosfamid	Cytotoxic	DNA
THZ1	CDK7 inhibitor	Targeted	CDK7
THZ531	NA	Targeted	CDK12; CDK13
Tivantinib	ARQ 197	Targeted	MET
Topotecan	K&F 104864-A; SKF 104864A; SKFS 104864A; NSC 609669; nogitecan hydrochloride	Cytotoxic	TOP1
Trametinib	GSK-1120212; GSK1120212; JTP-74057; Mekinist	Targeted	MAP2K (MEK)
Vactosertib	EW7197; EW 7197; Vactosertib; NOV 1301; TEW-7197	Targeted	ALK (CD246)
Vandetanib	ZD6474; ZD-6474; ZD 6474	Targeted	EGFR | RET | VEGFR2 (KDR)
Varlitinib	ARRY334543	Targeted	EGFR; ERBB2 (HER2, CD340); ERBB4 (HER4)
Vemurafenib	RG7204; R7204; RO5185426; PLX4032	Targeted	BRAF
Venetoclax	ABT199; ABT-199; GDC-0199	Targeted	BCL2
Vinblastine	Velban	Cytotoxic	TUBB
Vincristine	Leurocristine sulfate; 22-oxovincaleukoblastine sulfate	Cytotoxic	TUBB
Vindesine	Eldisine	Cytotoxic	TUBB
Vismodegib	GDC-0449; Erivedge	Targeted	SMO
Vistusertib	AZD2014; AZD-2014	Targeted	MTOR
Volasertib	BI6727; BI 6727; BI-6727	Targeted	PLK1
Vorinostat	SAHA; MK0683	Targeted	HDAC1; HDAC2; HDAC3; HDAC4; HDAC5; HDAC6; HDAC7; HDAC8; HDAC9; HDAC10; HDAC11
XAV-939	NVP-XAV939; XAV939; XAV 939	Targeted	TNKS1; TNKS2
YO-01027	Dibenzazepine; DBZ	Targeted	PSEN1/PSENEN/NCSTN/APH1A
